# Supplementary material for: Mitochondrial metabolism of sexual and asexual blood stages of the malaria parasite Plasmodium falciparum
Source: BMC Biol. 2013 Jun 13;11:67. doi: 10.1186/1741-7007-11-67 (PMC3704724; doi:10.1186/1741-7007-11-67)
Supplement: Additional file 4 — Growth effects upon treatment of asexual parasites with sodium fluoroacetate(NaFAc). Asexual stage-infected red blood cells (RBCs) were cultured in standard culture medium (normal), with or without the addition of 1 or 10 mmol/l NaFAc or NaAc, with equivalent dilutions made to each of the cultures. Parasitemia levels were assessed in smears made on day 7. Results are from n = 3 biological replicates. [file 1741-7007-11-67-S4.xlsx]

## Sheet: abundance data
	GAMETOCYTE			ASEXUAL			RBC
1 mM NaFAc	-	+	+/-	-	+	+/-	-	+	+/-
G6P	0.07 (0.016)	0.04 (0.01)	0.640814	0	0	0	0	0	0
Ru5P	0.02 (0.00)	0.01 (0.00)	0.596035	0.05 (0.01)	0.03 (0.01)	0.542372	0.16 (0.02)	0.18 (0.01)	1.10173
R5P	0.61 (0.05)	0.53 (0.08)	0.880317	0.12 (0.03)	0.09 (0.01)	0.687683	0.44 (0.03)	0.39 (0.05)	0.900449
sH7P	0	0	0	0.21 (0.05)	0.11 (0.01)	0	0	0	0
F6P	0.06 (0.01)	0.04 (0.01)	0.631312	0	0	0	0	0	0
3PGA	0.27 (0.02)	0.15 (0.02)	0.539455	0.16 (0.09)	0.16 (0.00)	0.992138	0.44 (0.05)	0.47 (0.09)	1.07826
PEP	1.49 (0.21)	0.84 (0.29)	0.564152	0.25 (0.05)	0.19 (0.03)	0.76	3.28 (0.34)	3.33 (0.27)	1.01606
Pyr	10.13 (0.87)	6.6 (0.65)	0.651281	4.43 (1.40)	3.38 (0.56)	0.762089	1.91 (0.08)	1.68 (0.52)	0.880147
Ala	10.65 (0.31)	5.96 (0.16)	0.560183	1.84 (0.38)	1.59 (0.20)	0.864774	1.24 (0.02)	1.45 (0.17)	1.16513
Cit	0.15 (0.00)	2.73 (0.21)	18.2537	0.07 (0.03)	0.61 (0.05)	8.15516	0.02 (0.00)	0.02 (0.00)	1.07088
aKG	0	0	0	0.91 (0.18)	0.7 (0.06)	0	0.04 (0.01)	0.05 (0.02)	1.17492
Suc	0.26 (0.05)	0.1 (0.01)	0.394274	0.42 (0.11)	0.36 (0.06)	0.865475	0	0	0
Fum	0.05 (0.00)	0.03 (0.00)	0.573222	0.08 (0.02)	0.06 (0.01)	0.792783	0.02 (0.00)	0.02 (0.00)	1.04231
Mal	0.25 (0.01)	0.16 (0.02)	0.650325	0.61 (0.17)	0.54 (0.04)	0.898977	0.13 (0.01)	0.15 (0.01)	1.10519
Asp	2.28 (0.21)	1.48 (0.16)	0.64714	1.48 (0.32)	1.6 (0.65)	1.08167	0.4 (0.02)	0.59 (0.02)	1.49171
GABA	4.67 (0.34)	0.88 (0.02)	0.189319	0.47 (0.09)	0.3 (0.04)	0.635983	0	0	0
Glu	5.51 (0.37)	1.06 (0.12)	0.191892	2.22 (0.33)	3.23 (0.66)	1.45395	6.96 (1.10)	9.19 (3.93)	1.3206
Lac	10.42 (0.45)	5.89 (0.24)	0.565383	7.18 (1.68)	7.08 (0.67)	0.985995	25.13 (1.93)	31.51 (4.49)	1.25343
aGP	0.14 (0.01)	0.09 (0.00)	0.644443	0.21 (0.29)	0.24 (0.03)	1.14286	0.26 (0.01)	0.25 (0.02)	0.969605
